# Supplementary material for: Four year evaluation of a parent advisory group to support a research program for knowledge translation in child health
Source: Res Involv Engagem. 2024 Jan 28;10:14. doi: 10.1186/s40900-024-00547-5 (PMC10823615; doi:10.1186/s40900-024-00547-5)
Supplement: Supplementary file 1 — Additional file 1. P-PAG Year-end Survey Responses 2018-2022. Response rates and responses to year-end survey questions grouped by original categories from 2018 to 2022. [file 40900_2024_547_MOESM1_ESM.xlsx]

## Sheet: Response Rates
P-PAG Year-end Survey Responses 2018-2022
Response Rates
	2018/2019			2019/2020			2020/2021			2021/2022
	# Members	Completed Surveys	Response Rate	# Members	Completed Surveys	Response Rate	# Members	Completed Surveys	Response Rate	# Members	Completed Surveys	Response Rate
Total	26	15	0.576923	16	12	0.75	24	15	0.625	23	8	0.347826

## Sheet: Experience
Experience with P-PAG
	2018/2019							2019/2020							2020/2021							2021/2022
	Strongly Agree	Agree	Somewhat Agree	Neither Agree nor Disagree	Somewhat Disagree	Disagree	Strongly Disagree	Strongly Agree	Agree	Somewhat Agree	Neither Agree nor Disagree	Somewhat Disagree	Disagree	Strongly Disagree	Strongly Agree	Agree	Somewhat Agree	Neither Agree nor Disagree	Somewhat Disagree	Disagree	Strongly Disagree	Strongly Agree	Agree	Somewhat Agree	Neither Agree nor Disagree	Somewhat Disagree	Disagree	Strongly Disagree
I understand the purpose of P-PAG	3	11	0	0	1	0	0	5	7	0	0	0	0	0	10	4	0	1	0	0	0	5	3	0	0	0	0	0
I understand my role on the P-PAG	1	12	1	0	1	0	0	5	7	0	0	0	0	0	10	3	2	0	0	0	0	5	2	1	0	0	0	0
The supports I needed to participate in P-PAG are available (e.g. travel costs, preparation for meetings)	4	6	2	2	1	0	0	6	5	1	0	0	0	0	10	5	0	0	0	0	0	6	2	0	0	0	0	0
I had enough information to contribute to the topics being discussed at each meeting	3	8	3	0	1	0	0	4	6	2	0	0	0	0	9	5	1	0	0	0	0	4	4	0	0	0	0	0
It was clear when my opinion was being sought	4	8	2	0	1	0	0	8	4		0	0	0	0	11	3	1	0	0	0	0	4	4	0	0	0	0	0
It was clear why my opinion was being sought	4	5	3	0	3	0	0	6	4	2	0	0	0	0	10	3	2	0	0	0	0	4	3	1	0	0	0	0
I felt confident contributing to meeting discussions	4	7	1	1	2	0	0	4	4	3	1	0	0	0	9	5	0	0	0	1	0	4	2	2	0	0	0	0
I had the opportunity to express my opinions when I had something to say	6	6	0	2	1	0	0	4	5	2	1	0	0	0	10	3	1	0	0	0	1	4	4	0	0	0	0	0
I felt my views were heard	4	7	1	1	2	0	0	4	5	2	0	1	0	0	8	5	0	1	0	1	0	4	4	0	0	0	0	0
I felt my views were respected and valued	5	7	0	1	2	0	0	4	6	1	0	1	0	0	9	5	0	0	0	1	0	4	4	0	0	0	0	0
If there were differences of opinion or disagreements, they were handled appropriately	4	7	0	3	1	0	0	5	5	2	0	0	0	0	10	4	0	1	0	0	0	5	3	0	0	0	0	0
If we needed members, I would be comfortable recommending P-PAG to a colleague or friend	4	7	2	2	0	0	0	6	5	0	0	0	0	1	9	3	3	0	0	0	0	5	1	0	1	1	0	0
I think the research activities run through P-PAG will improve child health outcomes	1	6	4	4	0	0	0	1	7	3	1	0	0	0	6	6	3	0	0	0	0	4	2	1	0	1	0	0
I think the research activities P-PAG participates in will make a difference for children’s health	1	7	4	3	0	0	0	1	7	3	1	0	0	0	6	6	2	1	0	0	0	4	2	1	0	1	0	0
I think the ARCHE/ECHO research program is empowering parents to make informed health decisions for their children	2	5	4	4	0	0	0	1	8	2	1	0	0	0	6	6	1	2	0	0	0	5	2	1	0	0	0	0
I think the ARCHE/ECHO research program is helping parents understand treatment options for their children.	2	4	5	4	0	0	0	1	9	1	1	0	0	0	7	6	1	1	0	0	0	5	2	1	0	0	0	0

## Sheet: Management
Management of P-PAG
	2018/2019					2019/2020					2020/2021					2021/2022
	Ideal	Good	Neutral	Poor	Unacceptable	Ideal	Good	Neutral	Poor	Unacceptable	Ideal	Good	Neutral	Poor	Unacceptable	Ideal	Good	Neutral	Poor	Unacceptable
Frequency of meetings	5	7	2	1	0	3	8	0	1	0	8	6	1	0	0	6	2	0	0	0
Location of meetings	2	9	2	2	0	3	6	2	1	0	11	3	1	0	0	7	1	0	0	0
Amount of time for discussion at meetings	3	9	3	0	0	1	10	1	0	0	8	6	1	0	0	4	4	0	0	0
Amount of time provided to review communications and materials	5	8	1	1	0	3	8	1	0	0	10	4	1	0	0	5	3	0	0	0
Overall leadership of the P-PAG	6	8	1	0	0	4	8	0	0	0	11	3	1	0	0	6	2	0	0	0
Overall management of the P-PAG meetings	6	7	2	0	0	4	7	1	0	0	9	6	0	0	0	5	3	0	0	0
Follow up and communication after each meeting.	6	7	1	1	0	6	6	0	0	0	9	5	1	0	0	6	2	0	0	0

## Sheet: Confidence
Confidence Regarding Research, KT, and Supporting their Child's Health
	2018/2019	2019/2020	2020/2021	2021/2022
	Average Rating on Scale of 1-10	Average Rating on Scale of 1-10	Average Rating on Scale of 1-10	Average Rating on Scale of 1-10
Explaining what research is	7.93333	8.5	7.9	8.25
Explaining what evidence is	7.73333	8.2	7.8	8.375
Explaining how evidence is used in healthcare	6.86667	8.3	7.9	8.42857
Explaining what knowledge translation is	7.93333	8.8	7.7	8.5
Explaining what knowledge translation tools are	7.26667	8.4	7.6	9
Seeking out health information when your child is sick	7.46667	8.6	8.3	8.875
Making health care decisions based on health information you find online	6.8	8.3	7.9	8.625
Asking questions of your health care provider about your child's condition or treatment	7.86667	8.8	8.5	9.25

## Sheet: Researcher Interaction
Researcher Interaction
	2018/2019							2019/2020							2020/2021							2021/2022
	Strongly Agree	Agree	Somewhat Agree	Neither Agree nor Disagree	Somewhat Disagree	Disagree	Strongly Disagree	Strongly Agree	Agree	Somewhat Agree	Neither Agree nor Disagree	Somewhat Disagree	Disagree	Strongly Disagree	Strongly Agree	Agree	Somewhat Agree	Neither Agree nor Disagree	Somewhat Disagree	Disagree	Strongly Disagree	Strongly Agree	Agree	Somewhat Agree	Neither Agree nor Disagree	Somewhat Disagree	Disagree	Strongly Disagree
The research team was responsive to feedback	6	5	3	1	0	0	0	6	4	2	0	0	0	0	8	6	1	0	0	0	0	5	3	0	0	0	0	0
The research team was approachable	9	4	1	1	0	0	0	8	3	1	0	0	0	0	9	4	0	1	1	0	0	5	3	0	0	0	0	0
The contributions of the research team to the discussions were appropriate	6	6	0	2	0	1	0	6	5	1	0	0	0	0	8	5	0	2	0	0	0	5	3	0	0	0	0	0
I appreciated having the lead researchers at the meetings	8	5	0	1	0	0	0	6	3	1	1	1	0	0	7	4	1	1	1	1	0	4	2	1	1	0	0	0
There were times when I would have preferred that the lead researchers not be present	0	0	1	3	3	3	5	1	1	0	3	0	4	3	3	3	0	2	0	5	2	0	0	0	1	0	6	1
I would have liked to hear more from the lead researchers	1	4	2	5	2	1	0	1	2	1	5	1	2	0	0	4	2	4	1	4	0	1	2	1	4	0	0	0
I would have liked to hear less from the lead researchers	0	0	0	3	6	4	2	0	0	1	5	1	4	1	0	2	0	6	2	4	1	0	0	0	2	1	5	0

## Sheet: Outcomes
Outcomes of P-PAG Membership
	2018/2019							2019/2020							2020/2021							2021/2022
	Strongly Agree	Agree	Somewhat Agree	Neither Agree nor Disagree	Somewhat Disagree	Disagree	Strongly Disagree	Strongly Agree	Agree	Somewhat Agree	Neither Agree nor Disagree	Somewhat Disagree	Disagree	Strongly Disagree	Strongly Agree	Agree	Somewhat Agree	Neither Agree nor Disagree	Somewhat Disagree	Disagree	Strongly Disagree	Strongly Agree	Agree	Somewhat Agree	Neither Agree nor Disagree	Somewhat Disagree	Disagree	Strongly Disagree
I have a better understanding of children’s health research	4	6	3	2	0	0	0	4	7	1	0	0	0	0	5	5	4	1	0	0	0	5	2	1	0	0	0	0
I learned new skills related to healthcare/research/advising	2	6	1	5	1	0	0	4	3	1	4	0	0	0	4	6	4	0	1	0	0	1	3	2	1	0	1	0
I was able to connect with other parents	0	5	5	2	1	0	1	2	4	4	1	0	1	0	1	5	5	1	2	1	0	1	3	4	0	0	0	0
I was able to explore topics related to my professional interests	2	4	3	2	1	3	0	3	3	1	4	0	0	1	3	5	1	4	0	1	0	2	3	0	2	1	0	0
I contributed to research that I think is important	4	6	3	1	1	0	0	4	6	2	0	0	0	0	7	6	1	1	0	0	0	4	2	1	1	0	0	0
I know where to access resources that will help me make health care decisions for my child	2	7	4	0	2	0	0	2	6	2	2	0	0	0	5	7	1	0	1	0	0	3	5	0	0	0	0	0
I feel more prepared to respond to my child’s health needs.	1	7	3	2	2	0	0	1	5	3	3	0	0	0	3	6	3	1	1	0	0	4	3	1	0	0	0	0
I feel more confident interacting with the health care system	0	3	3	7	0	1	1	2	5	1	4	0	0	0	4	3	2	4	0	1	0	2	4	0	2	0	0	0
I contributed to the creation of tools that will help parents like me	3	7	3	2	0	0	0	4	7	1	0	0	0	0	6	7	1	1	0	0	0	6	2	0	0	0	0	0
